# Supplementary material for: Dissection of Genetic Basis Underpinning Kernel Weight-Related Traits in Common Wheat
Source: Plants (Basel). 2021 Apr 7;10(4):713. doi: 10.3390/plants10040713 (PMC8103506; doi:10.3390/plants10040713)
Supplement: Supplementary file 1 [file plants-10-00713-s001.zip]

Archive with 1 entries (1 files):
- plants-1138926-SI.xlsx
