# Supplementary material for: Dissection of Genetic Basis Underpinning Kernel Weight-Related Traits in Common Wheat
Source: Plants (Basel). 2021 Apr 7;10(4):713. doi: 10.3390/plants10040713 (PMC8103506; doi:10.3390/plants10040713)
Supplement: Supplementary file 1 [file plants-10-00713-s001.zip › plants-1138926-SI.xlsx]

## Sheet: S1
Supplementary Table S1 Descriptive statistics of 70 linkage groups across 21 wheat chromosomes
Chromosome	Group	SNPs	Length (cM)	Density
1A	G1	252	163.451	0.648615
1A	G2	430	213.456	0.496409
1B	G3	209	181.752	0.869627
1B	G4	242	115.1	0.47562
1D	G5	23	19.055	0.828478
1D	G6	753	294.212	0.39072
2A	G7	559	324.638	0.580748
2A	G8	57	41.063	0.720404
2A	G9	34	17.2	0.505882
2A	G10	22	64.025	2.91023
2B	G11	493	282.823	0.573677
2B	G12	73	53.897	0.738315
2B	G13	52	35.575	0.684135
2B	G14	21	10.074	0.479714
2D	G15	307	160.168	0.52172
2D	G16	81	46.304	0.571654
2D	G17	33	43.257	1.31082
2D	G18	31	54.985	1.77371
3A	G19	135	99.209	0.734881
3A	G20	264	191.433	0.725125
3A	G21	73	50.038	0.685452
3A	G22	100	94.885	0.94885
3A	G23	244	110.435	0.452602
3B	G24	54	45.926	0.850481
3B	G25	481	230.207	0.478601
3B	G26	41	20.494	0.499854
3B	G27	41	32.253	0.786659
3B	G28	104	61.202	0.588481
3D	G29	67	117.059	1.74715
3D	G30	24	8.443	0.351792
3D	G31	36	37.269	1.03525
3D	G32	33	71.936	2.17988
4A	G33	389	237.754	0.611193
4A	G34	102	94.418	0.925667
4B	G35	169	161.909	0.958041
4B	G36	73	53.561	0.733712
4B	G37	531	183.993	0.346503
4D	G38	83	147.239	1.77396
5A	G39	404	188.906	0.467589
5A	G40	364	228.175	0.626854
5A	G41	125	66.521	0.532168
5A	G42	42	117.681	2.80193
5B	G43	597	432.169	0.723901
5B	G44	266	162.726	0.611752
5D	G45	93	92.227	0.991688
5D	G46	22	47.776	2.17164
5D	G47	78	138.56	1.77641
5D	G48	83	63.471	0.764711
5D	G49	31	57.878	1.86703
5D	G50	23	61.672	2.68139
6A	G51	253	118.326	0.467692
6A	G52	24	47.18	1.96583
6A	G53	54	40.746	0.754556
6A	G54	35	47.789	1.3654
6B	G55	631	300.543	0.476296
6D	G56	391	171.34	0.43821
6D	G57	129	101.763	0.78886
6D	G58	291	108.387	0.372464
6D	G59	20	12.006	0.6003
6D	G60	35	56.479	1.61369
6D	G61	33	40.54	1.22848
7A	G62	576	532.267	0.924075
7A	G63	69	35.375	0.512681
7A	G64	49	50.522	1.03106
7B	G65	319	203.236	0.637103
7B	G66	317	166.055	0.523833
7B	G67	30	23.54	0.784667
7D	G68	156	70.328	0.450821
7D	G69	141	63.5	0.450355
7D	G70	136	162.887	1.1977
A genome		4656	3175.5	0.682023
B genome		4744	2757	0.581155
D genome		3133	2248.7	0.717747
Total		12533	8181.2	0.652773
Density was calculated by dividing the genetic length by their number of SNPs.

## Sheet: S2
Supplementary Table S2 QTL for TKW, GL and GW over all tested environments by using Inclusive Composite Interval Mapping software
TraitName	Chromosome	Environment	Position	LeftMarker	RightMarker	LODa	PVE(%)b	Addc
TKW	2B	18Y	274	AX-111126117	AX-94494130	3.6452	8.4618	-1.6002
		19X	279	AX-94501206	AX-110369359	4.7955	13.5036	-1.4654
	2B	18Y	0	AX-95684500	AX-110939518	4.5509	6.2695	-1.3152
	2D	19S	11	AX-109037696	AX-95248411	2.5238	5.9425	-1.3981
		18S	15	AX-109037696	AX-95248411	2.9501	6.8552	-1.5276
	2D	19X	51	AX-86161970	AX-94460997	4.8431	10.6569	-1.5091
		19S	53	AX-94460997	AX-94572503	2.8849	6.3469	-1.4971
		18Y	54	AX-94460997	AX-94572503	4.34	9.7881	-1.7263
	3A	18S	18	AX-179560245	AX-94394114	3.2425	3.7806	1.071
	3D	18S	60	AX-109421237	AX-110018174	3.0878	4.1578	-1.123
	4A	19X	29	AX-86162953	AX-109906404	14.5229	16.1934	-1.8616
	4B	18Y	70	AX-109389480	AX-108850477	3.8731	9.5275	-1.6204
		18S	70	AX-109389480	AX-108850477	4.1165	10.2073	-1.7917
		19X	70	AX-109389480	AX-108850477	3.4195	8.3961	-1.246
	5A	18S	44	AX-109284767	AX-109429562	4.4473	5.2599	1.2619
	5A	18S	184	AX-108738850	AX-109299794	4.3961	4.8602	1.3002
		19X	187	AX-86165895	AX-110976589	3.488	1.6427	0.8864
		19S	187	AX-86165895	AX-110976589	3.5311	5.1308	1.2704
	5D	18S	7	AX-111170821	AX-111492073	4.0521	4.7737	-1.202
	6A	19X	29	AX-110680682	AX-110433660	10.6267	5.5093	-1.6518
		19S	29	AX-110680682	AX-110433660	12.0299	19.4824	-2.5186
		18Y	30	AX-110680682	AX-110433660	12.0361	19.0333	-2.3464
		18S	30	AX-110680682	AX-110433660	12.6555	16.5883	-2.4323
	6B	18Y	76	AX-111627937	AX-94505646	3.0697	4.2074	-1.0731
	6D	18Y	46	AX-109088524	AX-109844231	2.5114	5.8299	-1.3534
	7B	19X	20	AX-86174712	AX-86173490	5.5101	5.2163	-1.0579
GL	1B	18Y	99	AX-94535608	AX-86174948	21.482	4.333	0.2223
		18S	99	AX-94535608	AX-86174948	24.8919	5.25	0.2604
		19X	99	AX-94535608	AX-86174948	24.47	5.3105	0.2459
		19S	99	AX-94535608	AX-86174948	30.7409	6.8107	0.2891
	1B	18Y	103	AX-179477422	AX-179476084	30.2558	6.8826	-0.281
		18S	103	AX-179477422	AX-179476084	35.0404	8.5341	-0.3328
		19X	103	AX-179477422	AX-179476084	35.4757	8.9011	-0.3194
		19S	103	AX-179477422	AX-179476084	42.8734	11.3024	-0.3734
	1D	18S	4	AX-110035348	AX-111404590	3.2117	2.9542	0.0512
	2A	18S	16	AX-108902945	AX-111489408	5.3283	7.3014	-0.0776
		19X	16	AX-108902945	AX-111489408	5.3135	5.6244	-0.0644
		19S	17	AX-108902945	AX-111489408	5.3315	1.7937	-0.0671
		18Y	18	AX-108902945	AX-111489408	5.4953	6.3195	-0.0677
	2B	18S	273	AX-86163179	AX-111126117	3.9584	11.8848	-0.089
		18Y	274	AX-111126117	AX-94494130	8.1494	17.809	-0.1224
		19X	274	AX-111126117	AX-94494130	5.9241	16.5122	-0.1012
		19S	274	AX-111126117	AX-94494130	3.0864	9.6583	-0.0781
	2D	18Y	0	AX-111112187	AX-179558004	3.2595	3.165	0.0484
		19S	1	AX-111112187	AX-179558004	8.806	2.8909	0.0859
		19X	6	AX-179558453	AX-89500400	4.2556	4.3164	0.0569
	2D	18S	50	AX-86161970	AX-94460997	6.1971	13.5792	-0.1179
		19X	52	AX-94460997	AX-94572503	6.4229	17.6114	-0.1026
		19S	52	AX-94460997	AX-94572503	7.0323	15.3756	-0.1202
		18Y	53	AX-94460997	AX-94572503	9.2485	19.786	-0.1287
	4B	18Y	70	AX-109389480	AX-108850477	2.5028	6.7203	-0.0692
		18S	70	AX-109389480	AX-108850477	2.8118	8.1612	-0.0794
		19X	70	AX-109389480	AX-108850477	3.2774	8.7985	-0.082
	4D	18S	135	AX-110480016	AX-108763556	6.199	5.9814	0.073
	5B	18Y	301	AX-95658739	AX-179559101	4.2416	4.8067	-0.0562
	5B	19X	19	AX-86165202	AX-111491556	5.0318	2.5889	-0.0676
	6A	18Y	28	AX-111501610	AX-110680682	7.4171	8.0082	-0.0782
		18S	29	AX-110680682	AX-110433660	4.6668	6.1648	-0.0731
		19S	29	AX-110680682	AX-110433660	2.7481	0.8455	-0.0474
	6D	18Y	47	AX-109844231	AX-109793564	5.4329	12.0984	-0.1022
		19S	47	AX-109844231	AX-109793564	5.086	11.3719	-0.1059
		18S	49	AX-111263460	AX-95658492	3.2533	9.5907	-0.0871
		19X	52	AX-109779203	AX-89314506	5.3467	12.277	-0.1047
	7B	18S	137	AX-94980514	AX-109904353	4.4231	4.1135	-0.061
		18Y	138	AX-110414737	AX-111213139	4.5767	5.1396	-0.0581
	7D	18Y	41	AX-111455830	AX-110068714	3.2638	3.7438	-0.05
GW	2A	18Y	15	AX-110478994	AX-111530828	3.9446	8.9376	-0.0485
		18S	15	AX-110478994	AX-111530828	4.6613	10.4738	-0.0533
		19X	15	AX-110478994	AX-111530828	5.264	11.7456	-0.038
		19S	15	AX-110478994	AX-111530828	6.4831	14.263	-0.056
	2D	18Y	13	AX-109037696	AX-95248411	4.8148	10.9831	-0.0552
		18S	15	AX-109037696	AX-95248411	5.6117	12.737	-0.0585
	3A	18S	18	AX-179560245	AX-94394114	3.0458	3.1917	0.028
	3D	18S	62	AX-109421237	AX-110018174	3.7413	4.1845	-0.0321
	4B	18Y	70	AX-109389480	AX-108850477	4.832	11.1787	-0.0543
		18S	70	AX-109389480	AX-108850477	4.0153	9.3235	-0.049
	5A	18S	36	AX-109921624	AX-94958984	5.1015	5.5496	0.037
	6A	19X	28	AX-111501610	AX-110680682	9.8371	16.5984	-0.0475
		19S	29	AX-110680682	AX-110433660	10.0832	19.7751	-0.0657
		18Y	30	AX-110680682	AX-110433660	12.9262	16.1455	-0.0665
		18S	31	AX-110680682	AX-110433660	11.7623	13.3641	-0.0612
a Logarithm of odds (LOD) score of QTL peak. b Proportion of phenotypic variance explained by each QTL. c Additive effect for the QTL; Positive values indicate the effect of HN5290 alleles, whereas negative values indicate that the alleles coming 06Dn23

## Sheet: S3
Supplementary Table S3 Comparison of TKW, GL and GW between the RILs with ‘HN5290’ genotype and ‘06Dn23’ genotype for two reliable QTL on chromosome 2BL and 6AL in the F6 RILs population derived from HN5290×06Dn23
QTL	Environmentsa	Genotypeb		Percentage(%)c
		HN5290	06Dn23
QTkw.haaf-6AL/	TKW18Y	34.32±5.1	39.82±4.61	16.03***
QGl.haaf-6AL/	TKW18S	33.58±5.5	39.27±5.02	16.94***
QGw.haaf-6AL	TKW19X	55.22±4.73	59.48±3.44	7.71***
	TKW19S	49.92±5.49	55.09±4.71	10.36***
	TKWAd	43.26±4.61	48.42±3.72	11.93***
	GL18Y	6.99±0.28	7.18±0.27	2.72***
	GL18S	6.74±0.32	6.94±0.28	2.97***
	GL19X	7.52±0.3	7.64±0.28	1.60**
	GL19S	7.51±0.3	7.66±0.29	2.00**
	GLAd	7.19±0.28	7.35±0.26	2.23***
	GW18Y	2.99±0.17	3.15±0.12	5.35***
	GW18S	3.01±0.16	3.17±0.14	5.32***
	GW19X	3.60±0.13	3.69±0.08	2.50***
	GW19S	3.42±0.15	3.55±0.12	3.80***
	GWAd	3.25±0.13	3.39±0.09	4.31***
QGl.haaf-2BL	TKW18Y	36.18±5	39.3±5.22	8.62***
	TKW18S	36.21±5.93	37.94±5.45	4.78***
	TKW19X	56.43±4.69	59.28±3.56	5.05***
	TKW19S	51.99±5.61	54.55±4.87	4.92**
	TKWA	45.20±4.7	47.77±4.17	5.69***
	GL18Y	6.97±0.27	7.22±0.23	3.59***
	GL18S	6.74±0.3	6.95±0.27	3.12***
	GL19X	7.45±0.28	7.72±0.24	3.62***
	GL19S	7.48±0.3	7.70±0.24	2.94***
	GLA	7.16±0.26	7.40±0.22	3.35***
	GW18Y	3.07±0.16	3.12±0.16	1.63
	GW18S	3.11±0.17	3.12±0.15	0.32
	GW19X	3.64±0.13	3.67±0.1	0.82
	GW19S	3.50±0.15	3.52±0.14	0.57
	GWA	3.33±0.14	3.36±0.12	0.9
QTkw.haaf-6AL&	TKW18Y	33.20±4.56	41.2±4.44	24.10***
QGl.haaf-2BL	TKW18S	33.00±5.62	39.93±4.75	21.01***
	TKW19X	53.85±5.13	60.46±3.05	12.27***
	TKW19S	49.52±5.85	56.18±4.45	13.45***
	TKWA	42.39±4.74	49.44±3.44	16.63***
	GL18Y	6.89±0.26	7.28±0.22	5.79***
	GL18S	6.63±0.3	7.02±0.24	5.85***
	GL19X	7.40±0.28	7.75±0.24	4.71***
	GL19S	7.43±0.28	7.74±0.23	4.20***
	GLA	7.09±0.26	7.45±0.21	5.11***
	GW18Y	2.97±0.16	3.17±0.12	6.83***
	GW18S	3.01±0.16	3.17±0.12	5.45***
	GW19X	3.56±0.14	3.69±0.08	3.52***
	GW19S	3.42±0.16	3.56±0.12	4.12***
	GWA	3.24±0.14	3.40±0.09	4.89***
aTKW, one-thousand kernel weight; GL, grain length; GW, grain width; 18 and 19 represent the year 2017-2018 and 2018-2019; Y, GaoYi, China; S, Shijiazhuang, China; X, XinXiang, China; bData are shown as mean±sd(standard deviation) of the RILs with parental genotypes HN5290 and 06Dn23 corresponding to different QTL. cPercentages(%) indicate increased TKW, GL or GW in the RILs with ‘06Dn23’ genotyp…

## Sheet: S4
Supplementary Table S4 Approximate physical positions of three QTL for grain size on homologous chromosome group 2 and three orthologs of rice Flo2 in wheat
QTL&Genes	Chromosome	Position (Mb)
QGl.haaf-2AL	2A	738.7-749.1
TaFlo2-A1	2A	740.3
QGl.haaf-2BL	2B	725.6-727.6
TaFlo2-B1	2B	742.4
QGW.haaf-2DL	2D	600.4-631.8
TaFlo2-D1	2D	608.7

## Sheet: S5
Supplementary Table S5 Highest and lowest temperature of one day during wheat grain filling period in different environments
Date	18S(GaoCheng)		18(GaoYi)		Date	19S(GaoCheng)		19X(XinXiang)
	Max Temp(℃)	Min Temp(℃)	Max Temp(℃)	Min Temp(℃)		Max Temp(℃)	Min Temp(℃)	Max Temp(℃)	Min Temp(℃)
2018-05-10	28	17	27	13	2019-05-10	29	14	30	15
2018-05-11	25	17	25	15	2019-05-11	30	15	28	16
2018-05-12	30	17	29	15	2019-05-12	26	12	30	12
2018-05-13	29	18	28	16	2019-05-13	25	13	22	13
2018-05-14	32	21	31	20	2019-05-14	25	15	27	16
2018-05-15	30	21	29	20	2019-05-15	30	17	27	17
2018-05-16	28	22	27	21	2019-05-16	34	19	30	18
2018-05-17	27	20	27	18	2019-05-17	33	19	32	19
2018-05-18	29	19	28	17	2019-05-18	26	19	26	17
2018-05-19	25	19	25	17	2019-05-19	27	14	30	13
2018-05-20	20	15	20	13	2019-05-20	28	16	28	13
2018-05-21	17	14	17	13	2019-05-21	33	17	31	16
2018-05-22	26	16	26	15	2019-05-22	36	22	36	19
2018-05-23	31	19	31	15	2019-05-23	39	22	38	20
2018-05-24	32	19	30	15	2019-05-24	33	21	30	21
2018-05-25	31	20	30	18	2019-05-25	34	22	34	22
2018-05-26	31	19	30	17	2019-05-26	32	18	33	20
2018-05-27	33	21	33	19	2019-05-27	29	17	29	19
2018-05-28	33	18	33	16	2019-05-28	32	18	27	13
2018-05-29	31	17	30	14	2019-05-29	34	20	27	17
2018-05-30	33	19	33	14	2019-05-30	32	17	31	20
2018-05-31	33	20	33	15	2019-05-31	30	19	29	20
2018-06-01	33	20	33	15	2019-06-01	31	18	34	19
2018-06-02	35	20	34	15	2019-06-02	36	21	39	21
2018-06-03	34	21	33	18	2019-06-03	37	21	36	21
2018-06-04	36	24	35	21	2019-06-04	26	21	37	24
2018-06-05	39	22	38	19	2019-06-05	25	19	29	19
2018-06-06	38	22	38	19	2019-06-06	22	17	27	17
2018-06-07	34	19	34	16	2019-06-07	31	22	33	22
2018-06-08	30	15	30	12	2019-06-08	36	20	35	21
2018-06-09	20	15	20	13	2019-06-09	34	20	34	18
2018-06-10	27	17	26	14	2019-06-10	36	20	32	21
2018-06-11	30	19	29	16	2019-06-11	37	25	35	22
2018-06-12	33	21	32	19	2019-06-12	34	23	34	23
2018-06-13	33	19	32	17	2019-06-13	31	22	36	22
2018-06-14	33	20	32	18	2019-06-14	38	22	36	24
2018-06-15	35	21	34	19	2019-06-15	34	22	36	24
2018-06-16	32	22	31	20	2019-06-16	26	20	33	23
2018-06-17	32	23	31	21	2019-06-17	33	23	34	22
2018-06-18	33	22	32	20	2019-06-18	38	25	35	23
2018-06-19	34	21	33	19	2019-06-19	34	24	34	25
2018-06-20	36	22	35	22	2019-06-20	33	24	26	21
